# Supplementary material for: New microsatellite markers distinguish two species of ramps (Allium tricoccum Aiton Complex, Amaryllidaceae) and show variation in clonality and genetic diversity between species and among populations
Source: PLoS One. 2025 Oct 8;20(10):e0332086. doi: 10.1371/journal.pone.0332086 (PMC12507257; doi:10.1371/journal.pone.0332086)
Supplement: S1 Fig — Based on Sitepu [37]. (XLSX) [file pone.0332086.s001.xlsx]

## Sheet: HW
Outcomes of Tests for Hardy-Weinberg Equilibrium
Data Sheet	Allium
Data Title
No. Loci	4
No. Samples	562
No. Pops.	38
Pop	9755MDL
Locus	AT04
Summary
Genotype	#Observed	#Expected
111111	0	4.25
111114	17	8.5
114114	0	4.25
ChiSquare	17
DF	1
Prob	3.73798e-05	***
Pop	9755MDL
Locus	AT55
Summary
Genotype	#Observed	#Expected
223223	0	1.47059
223233	10	7.05882
233233	7	8.47059
ChiSquare	2.95139
DF	1
Prob	0.0858038	ns
Pop	9755MDL
Locus	AT58
Summary
Genotype	#Observed	#Expected
108108	12	8.47059
108112	0	7.05882
112112	5	1.47059
ChiSquare	17
DF	1
Prob	3.73798e-05	***
9755MDL at AT32 is monomorphic!
Summary by locus for 9755MDL
Locus	ChiSquare	DF	Prob
AT04	17	1	3.73798e-05	***
AT55	2.95139	1	0.0858038	ns
AT58	17	1	3.73798e-05	***
AT32
Pop	9790MDL
Locus	AT04
Summary
Genotype	#Observed	#Expected
111111	6	7.35
111114	9	6.3
114114	0	1.35
ChiSquare	2.7551
DF	1
Prob	0.0969446	ns
Pop	9790MDL
Locus	AT55
Summary
Genotype	#Observed	#Expected
223223	0	0.0166667
223233	1	0.533333
233233	1	4.26667
223235	0	0.4
233235	12	6.4
235235	0	2.4
223237	0	0.0333333
233237	1	0.533333
235237	0	0.4
237237	0	0.0166667
ChiSquare	11.4844
DF	6
Prob	0.0745112	ns
9790MDL at AT58 is monomorphic!
9790MDL at AT32 is monomorphic!
Summary by locus for 9790MDL
Locus	ChiSquare	DF	Prob
AT04	2.7551	1	0.0969446	ns
AT55	11.4844	6	0.0745112	ns
AT58	17	1	3.73798e-05	***
AT32
Pop	Bath
Locus	AT04
Summary
Genotype	#Observed	#Expected
111111	0	3.5
111114	14	7
114114	0	3.5
ChiSquare	14
DF	1
Prob	0.000182811	***
Bath at AT55 is monomorphic!
Bath at AT58 is monomorphic!
Bath at AT32 is monomorphic!
Summary by locus for Bath
Locus	ChiSquare	DF	Prob
AT04	14	1	0.000182811	***
AT55	11.4844	6	0.0745112	ns
AT58	17	1	3.73798e-05	***
AT32
Pop	Cedarcreek
Locus	AT04
Summary
Genotype	#Observed	#Expected
111111	0	3.76471
111114	16	8.47059
114114	1	4.76471
ChiSquare	13.4321
DF	1
Prob	0.000247355	***
Pop	Cedarcreek
Locus	AT55
Summary
Genotype	#Observed	#Expected
221221	16	15.0588
221225	0	1.88235
225225	1	0.0588235
ChiSquare	17
DF	1
Prob	3.73798e-05	***
Pop	Cedarcreek
Locus	AT58
Summary
Genotype	#Observed	#Expected
104104	1	0.0588235
104106	0	1.88235
106106	16	15.0588
ChiSquare	17
DF	1
Prob	3.73798e-05	***
Pop	Cedarcreek
Locus	AT32
Summary
Genotype	#Observed	#Expected
9393	14	11.5294
93102	0	4.94118
102102	3	0.529412
ChiSquare	17
DF	1
Prob	3.73798e-05	***
Summary by locus for Cedarcreek
Locus	ChiSquare	DF	Prob
AT04	13.4321	1	0.000247355	***
AT55	17	1	3.73798e-05	***
AT58	17	1	3.73798e-05	***
AT32	17	1	3.73798e-05	***
Pop	ChisagoAB
Locus	AT04
Summary
Genotype	#Observed	#Expected
111111	0	4
111114	16	8
114114	0	4
ChiSquare	16
DF	1
Prob	6.33425e-05	***
ChisagoAB at AT55 is monomorphic!
ChisagoAB at AT58 is monomorphic!
ChisagoAB at AT32 is monomorphic!
Summary by locus for ChisagoAB
Locus	ChiSquare	DF	Prob
AT04	16	1	6.33425e-05	***
AT55	17	1	3.73798e-05	***
AT58	17	1	3.73798e-05	***
AT32	17	1	3.73798e-05	***
Pop	EaglecreekAB2
Locus	AT04
Summary
Genotype	#Observed	#Expected
111111	6	7.35
111114	9	6.3
114114	0	1.35
ChiSquare	2.7551
DF	1
Prob	0.0969446	ns
Pop	EaglecreekAB2
Locus	AT55
Summary
Genotype	#Observed	#Expected
223223	8	4.26667
223227	0	3.2
227227	2	0.6
223229	0	3.73333
227229	1	1.4
229229	3	0.816667
223235	0	0.533333
227235	1	0.2
229235	0	0.233333
235235	0	0.0166667
ChiSquare	23.4014
DF	6
Prob	0.000672616	***
Pop	EaglecreekAB2
Locus	AT58
Summary
Genotype	#Observed	#Expected
104104	4	2.01667
104108	3	6.96667
108108	8	6.01667
ChiSquare	4.86287
DF	1
Prob	0.0274407	*
EaglecreekAB2 at AT32 is monomorphic!
Summary by locus for EaglecreekAB2
Locus	ChiSquare	DF	Prob
AT04	2.7551	1	0.0969446	ns
AT55	23.4014	6	0.000672616	***
AT58	4.86287	1	0.0274407	*
AT32	17	1	3.73798e-05	***
Pop	EnlowforkAB
Locus	AT04
Summary
Genotype	#Observed	#Expected
111111	6	8.45
111114	14	9.1
114114	0	2.45
ChiSquare	5.79882
DF	1
Prob	0.016037	*
Pop	EnlowforkAB
Locus	AT55
Summary
Genotype	#Observed	#Expected
221221	0	1.25
221229	10	7.5
229229	10	11.25
ChiSquare	2.22222
DF	1
Prob	0.136037	ns
EnlowforkAB at AT58 is monomorphic!
EnlowforkAB at AT32 is monomorphic!
Summary by locus for EnlowforkAB
Locus	ChiSquare	DF	Prob
AT04	5.79882	1	0.016037	*
AT55	2.22222	1	0.136037	ns
AT58	4.86287	1	0.0274407	*
AT32	17	1	3.73798e-05	***
Pop	Fernhollow
Locus	AT04
Summary
Genotype	#Observed	#Expected
111111	0	3.75
111114	15	7.5
114114	0	3.75
ChiSquare	15
DF	1
Prob	0.000107511	***
Pop	Fernhollow
Locus	AT55
Summary
Genotype	#Observed	#Expected
221221	14	13.0667
221223	0	1.86667
223223	1	0.0666667
ChiSquare	15
DF	1
Prob	0.000107511	***
Fernhollow at AT58 is monomorphic!
Fernhollow at AT32 is monomorphic!
Summary by locus for Fernhollow
Locus	ChiSquare	DF	Prob
AT04	15	1	0.000107511	***
AT55	15	1	0.000107511	***
AT58	4.86287	1	0.0274407	*
AT32	17	1	3.73798e-05	***
Pop	Mingocreek
Locus	AT04
Summary
Genotype	#Observed	#Expected
111111	0	1.78571
111114	10	6.42857
114114	4	5.78571
ChiSquare	4.32099
DF	1
Prob	0.0376451	*
Pop	Mingocreek
Locus	AT55
Summary
Genotype	#Observed	#Expected
221221	0	0.0714286
221229	2	1.85714
229229	12	12.0714
ChiSquare	0.0828402
DF	1
Prob	0.773485	ns
Mingocreek at AT58 is monomorphic!
Mingocreek at AT32 is monomorphic!
Summary by locus for Mingocreek
Locus	ChiSquare	DF	Prob
AT04	4.32099	1	0.0376451	*
AT55	0.0828402	1	0.773485	ns
AT58	4.86287	1	0.0274407	*
AT32	17	1	3.73798e-05	***
Pop	Ryerson
Locus	AT04
Summary
Genotype	#Observed	#Expected
111111	4	6.01667
111114	11	6.96667
114114	0	2.01667
ChiSquare	5.0277
DF	1
Prob	0.024945	*
Pop	Ryerson
Locus	AT55
Summary
Genotype	#Observed	#Expected
221221	0	0.0666667
221223	0	0.4
223223	0	0.6
221231	2	1.46667
223231	6	4.4
231231	7	8.06667
ChiSquare	1.98347
DF	3
Prob	0.575844	ns
Pop	Ryerson
Locus	AT58
Summary
Genotype	#Observed	#Expected
106106	13	12.15
106110	0	1.8
110110	1	0.0666667
106114	1	0.9
110114	0	0.0666667
114114	0	0.0166667
ChiSquare	15.0206
DF	3
Prob	0.00179915	**
Ryerson at AT32 is monomorphic!
Summary by locus for Ryerson
Locus	ChiSquare	DF	Prob
AT04	5.0277	1	0.024945	*
AT55	1.98347	3	0.575844	ns
AT58	15.0206	3	0.00179915	**
AT32	17	1	3.73798e-05	***
Pop	SettlercabinAB
Locus	AT04
Summary
Genotype	#Observed	#Expected
111111	0	4
111114	16	8
114114	0	4
ChiSquare	16
DF	1
Prob	6.33425e-05	***
Pop	SettlercabinAB
Locus	AT55
Summary
Genotype	#Observed	#Expected
221221	0	1.5625
221223	0	1.875
223223	0	0.5625
221231	10	5
223231	6	3
231231	0	4
ChiSquare	16
DF	3
Prob	0.00113398	**
SettlercabinAB at AT58 is monomorphic!
SettlercabinAB at AT32 is monomorphic!
Summary by locus for SettlercabinAB
Locus	ChiSquare	DF	Prob
AT04	16	1	6.33425e-05	***
AT55	16	3	0.00113398	**
AT58	15.0206	3	0.00179915	**
AT32	17	1	3.73798e-05	***
Pop	Walkerpark
Locus	AT04
Summary
Genotype	#Observed	#Expected
111111	1	4.51562
111114	15	7.96875
114114	0	3.51562
ChiSquare	12.4567
DF	1
Prob	0.000416485	***
Walkerpark at AT55 is monomorphic!
Walkerpark at AT58 is monomorphic!
Walkerpark at AT32 is monomorphic!
Summary by locus for Walkerpark
Locus	ChiSquare	DF	Prob
AT04	12.4567	1	0.000416485	***
AT55	16	3	0.00113398	**
AT58	15.0206	3	0.00179915	**
AT32	17	1	3.73798e-05	***
Pop	Whiteoakpark
Locus	AT04
Summary
Genotype	#Observed	#Expected
111111	0	2.5
111114	10	5
114114	0	2.5
ChiSquare	10
DF	1
Prob	0.0015654	**
Pop	Whiteoakpark
Locus	AT55
Summary
Genotype	#Observed	#Expected
221221	0	1.225
221223	0	1.05
223223	0	0.225
221231	7	3.5
223231	3	1.5
231231	0	2.5
ChiSquare	10
DF	3
Prob	0.0185661	*
Whiteoakpark at AT58 is monomorphic!
Whiteoakpark at AT32 is monomorphic!
Summary by locus for Whiteoakpark
Locus	ChiSquare	DF	Prob
AT04	10	1	0.0015654	**
AT55	10	3	0.0185661	*
AT58	15.0206	3	0.00179915	**
AT32	17	1	3.73798e-05	***
9759MDL at AT04 is monomorphic!
Pop	9759MDL
Locus	AT55
Summary
Genotype	#Observed	#Expected
225225	12	10.2857
225229	0	3.42857
229229	2	0.285714
ChiSquare	14
DF	1
Prob	0.000182811	***
9759MDL at AT58 is monomorphic!
9759MDL at AT32 is monomorphic!
Summary by locus for 9759MDL
Locus	ChiSquare	DF	Prob
AT04	10	1	0.0015654	**
AT55	14	1	0.000182811	***
AT58	15.0206	3	0.00179915	**
AT32	17	1	3.73798e-05	***
Pop	9770MDL
Locus	AT04
Summary
Genotype	#Observed	#Expected
111111	0	2.88235
111114	14	8.23529
114114	3	5.88235
ChiSquare	8.33
DF	1
Prob	0.00389957	**
Pop	9770MDL
Locus	AT55
Summary
Genotype	#Observed	#Expected
221221	10	8.47059
221229	4	7.05882
229229	3	1.47059
ChiSquare	3.19222
DF	1
Prob	0.0739894	ns
Pop	9770MDL
Locus	AT58
Summary
Genotype	#Observed	#Expected
106106	4	3.76471
106108	7	6.11765
108108	1	2.48529
106110	1	2.35294
108110	4	1.91176
110110	0	0.367647
ChiSquare	4.45621
DF	3
Prob	0.216229	ns
Pop	9770MDL
Locus	AT32
Summary
Genotype	#Observed	#Expected
9696	0	0.941176
96102	8	6.11765
102102	9	9.94118
ChiSquare	1.60947
DF	1
Prob	0.204567	ns
Summary by locus for 9770MDL
Locus	ChiSquare	DF	Prob
AT04	8.33	1	0.00389957	**
AT55	3.19222	1	0.0739894	ns
AT58	4.45621	3	0.216229	ns
AT32	1.60947	1	0.204567	ns
Pop	9776MDL
Locus	AT04
Summary
Genotype	#Observed	#Expected
111111	0	4
111114	16	8
114114	0	4
ChiSquare	16
DF	1
Prob	6.33425e-05	***
Pop	9776MDL
Locus	AT55
Summary
Genotype	#Observed	#Expected
221221	11	7.5625
221229	0	6.875
229229	5	1.5625
ChiSquare	16
DF	1
Prob	6.33425e-05	***
Pop	9776MDL
Locus	AT58
Summary
Genotype	#Observed	#Expected
106106	4	6.25
106108	8	5
108108	0	1
106110	4	2.5
108110	0	1
110110	0	0.25
ChiSquare	5.76
DF	3
Prob	0.123889	ns
Pop	9776MDL
Locus	AT32
Summary
Genotype	#Observed	#Expected
9999	0	0.5625
99102	6	4.6875
102102	9	9.76562
99105	0	0.1875
102105	1	0.78125
105105	0	0.015625
ChiSquare	1.2544
DF	3
Prob	0.739989	ns
Summary by locus for 9776MDL
Locus	ChiSquare	DF	Prob
AT04	16	1	6.33425e-05	***
AT55	16	1	6.33425e-05	***
AT58	5.76	3	0.123889	ns
AT32	1.2544	3	0.739989	ns
Pop	ANF
Locus	AT04
Summary
Genotype	#Observed	#Expected
111111	0	0.446429
111114	5	4.10714
114114	9	9.44643
ChiSquare	0.661626
DF	1
Prob	0.415987	ns
Pop	ANF
Locus	AT55
Summary
Genotype	#Observed	#Expected
221221	2	0.446429
221223	0	0.357143
223223	0	0.0714286
221225	0	1.42857
223225	2	0.571429
225225	2	1.14286
221229	1	2.32143
223229	0	0.928571
225229	2	3.71429
229229	5	3.01786
ChiSquare	15.2517
DF	6
Prob	0.0183867	*
Pop	ANF
Locus	AT58
Summary
Genotype	#Observed	#Expected
102102	0	0.285714
102104	1	1.71429
104104	4	2.57143
102106	3	1.57143
104106	2	4.71429
106106	3	2.16071
102110	0	0.142857
104110	1	0.428571
106110	0	0.392857
110110	0	0.0178571
ChiSquare	5.87994
DF	6
Prob	0.436773	ns
Pop	ANF
Locus	AT32
Summary
Genotype	#Observed	#Expected
9696	0	0.285714
9699	0	0.142857
9999	0	0.0178571
96102	4	3.28571
99102	1	0.821429
102102	9	9.44643
ChiSquare	0.661626
DF	3
Prob	0.882191	ns
Summary by locus for ANF
Locus	ChiSquare	DF	Prob
AT04	0.661626	1	0.415987	ns
AT55	15.2517	6	0.0183867	*
AT58	5.87994	6	0.436773	ns
AT32	0.661626	3	0.882191	ns
ChisagoAT at AT04 is monomorphic!
ChisagoAT at AT55 is monomorphic!
Pop	ChisagoAT
Locus	AT58
Summary
Genotype	#Observed	#Expected
102102	9	7.36364
102104	0	3.27273
104104	2	0.363636
ChiSquare	11
DF	1
Prob	0.000911119	***
ChisagoAT at AT32 is monomorphic!
Summary by locus for ChisagoAT
Locus	ChiSquare	DF	Prob
AT04	0.661626	1	0.415987	ns
AT55	15.2517	6	0.0183867	*
AT58	11	1	0.000911119	***
AT32	0.661626	3	0.882191	ns
Pop	Danville
Locus	AT04
Summary
Genotype	#Observed	#Expected
114114	10	9.44643
114117	3	4.10714
117117	1	0.446429
ChiSquare	1.01732
DF	1
Prob	0.313157	ns
Pop	Danville
Locus	AT55
Summary
Genotype	#Observed	#Expected
221221	1	1.14286
221225	2	1.42857
225225	1	0.446429
221229	0	1.71429
225229	0	1.07143
229229	2	0.642857
221231	4	2.57143
225231	1	1.60714
229231	2	1.92857
231231	1	1.44643
ChiSquare	7.7471
DF	6
Prob	0.257223	ns
Pop	Danville
Locus	AT58
Summary
Genotype	#Observed	#Expected
104104	13	13.0179
104106	1	0.964286
106106	0	0.0178571
ChiSquare	0.0192044
DF	1
Prob	0.889782	ns
Pop	Danville
Locus	AT32
Summary
Genotype	#Observed	#Expected
102102	13	13.0179
102105	1	0.964286
105105	0	0.0178571
ChiSquare	0.0192044
DF	1
Prob	0.889782	ns
Summary by locus for Danville
Locus	ChiSquare	DF	Prob
AT04	1.01732	1	0.313157	ns
AT55	7.7471	6	0.257223	ns
AT58	0.0192044	1	0.889782	ns
AT32	0.0192044	1	0.889782	ns
Pop	EaglecreekAT2
Locus	AT04
Summary
Genotype	#Observed	#Expected
111111	1	3.76923
111114	12	6.46154
114114	0	2.76923
ChiSquare	9.55102
DF	1
Prob	0.00199838	**
Pop	EaglecreekAT2
Locus	AT55
Summary
Genotype	#Observed	#Expected
221221	11	10.1731
221227	0	0.884615
227227	0	0.0192308
221229	1	1.76923
227229	1	0.0769231
229229	0	0.0769231
ChiSquare	12.4594
DF	3
Prob	0.00596437	**
Pop	EaglecreekAT2
Locus	AT58
Summary
Genotype	#Observed	#Expected
102102	0	0.0769231
102104	0	0.0769231
104104	0	0.0192308
102106	2	0.692308
104106	0	0.346154
106106	3	1.55769
102108	0	1.07692
104108	1	0.538462
106108	1	4.84615
108108	6	3.76923
ChiSquare	10.1701
DF	6
Prob	0.11767	ns
EaglecreekAT2 at AT32 is monomorphic!
Summary by locus for EaglecreekAT2
Locus	ChiSquare	DF	Prob
AT04	9.55102	1	0.00199838	**
AT55	12.4594	3	0.00596437	**
AT58	10.1701	6	0.11767	ns
AT32	0.0192044	1	0.889782	ns
Pop	EaglecreekAT1
Locus	AT04
Summary
Genotype	#Observed	#Expected
111111	0	2.32692
111114	11	6.34615
114114	2	4.32692
ChiSquare	6.99111
DF	1
Prob	0.00819155	**
Pop	EaglecreekAT1
Locus	AT55
Summary
Genotype	#Observed	#Expected
221221	11	10.1731
221225	1	0.884615
225225	0	0.0192308
221235	0	1.76923
225235	0	0.0769231
235235	1	0.0769231
ChiSquare	13.0246
DF	3
Prob	0.00458376	**
Pop	EaglecreekAT1
Locus	AT58
Summary
Genotype	#Observed	#Expected
100100	0	0.0192308
100104	0	0.269231
104104	1	0.942308
100108	1	0.653846
104108	4	4.57692
108108	6	5.55769
100110	0	0.0384615
104110	1	0.269231
108110	0	0.653846
110110	0	0.0192308
ChiSquare	3.27823
DF	6
Prob	0.773203	ns
EaglecreekAT1 at AT32 is monomorphic!
Summary by locus for EaglecreekAT1
Locus	ChiSquare	DF	Prob
AT04	6.99111	1	0.00819155	**
AT55	13.0246	3	0.00458376	**
AT58	3.27823	6	0.773203	ns
AT32	0.0192044	1	0.889782	ns
Pop	EnlowforkNorthAT
Locus	AT04
Summary
Genotype	#Observed	#Expected
111111	0	3.0625
111114	14	7.875
114114	2	5.0625
ChiSquare	9.67901
DF	1
Prob	0.00186385	**
Pop	EnlowforkNorthAT
Locus	AT55
Summary
Genotype	#Observed	#Expected
225225	15	14.0625
225227	0	1.875
227227	1	0.0625
ChiSquare	16
DF	1
Prob	6.33425e-05	***
EnlowforkNorthAT at AT58 is monomorphic!
EnlowforkNorthAT at AT32 is monomorphic!
Summary by locus for EnlowforkNorthAT
Locus	ChiSquare	DF	Prob
AT04	9.67901	1	0.00186385	**
AT55	16	1	6.33425e-05	***
AT58	3.27823	6	0.773203	ns
AT32	0.0192044	1	0.889782	ns
Pop	Equinunk
Locus	AT04
Summary
Genotype	#Observed	#Expected
111111	0	0.642857
111114	6	4.71429
114114	8	8.64286
ChiSquare	1.04132
DF	1
Prob	0.307514	ns
Pop	Equinunk
Locus	AT55
Summary
Genotype	#Observed	#Expected
225225	2	0.642857
225227	0	2.78571
227227	6	3.01786
225229	2	1.92857
227229	1	4.17857
229229	3	1.44643
ChiSquare	12.6868
DF	3
Prob	0.00536521	**
Pop	Equinunk
Locus	AT58
Summary
Genotype	#Observed	#Expected
104104	8	7.14286
104106	4	5.71429
106106	2	1.14286
ChiSquare	1.26
DF	1
Prob	0.261651	ns
Equinunk at AT32 is monomorphic!
Summary by locus for Equinunk
Locus	ChiSquare	DF	Prob
AT04	1.04132	1	0.307514	ns
AT55	12.6868	3	0.00536521	**
AT58	1.26	1	0.261651	ns
AT32	0.0192044	1	0.889782	ns
Pop	Eriebluffs
Locus	AT04
Summary
Genotype	#Observed	#Expected
111111	0	0.285714
111114	4	3.28571
114114	9	9.44643
111117	0	0.142857
114117	1	0.821429
117117	0	0.0178571
ChiSquare	0.661626
DF	3
Prob	0.882191	ns
Pop	Eriebluffs
Locus	AT55
Summary
Genotype	#Observed	#Expected
221221	1	0.160714
221225	1	1.82143
225225	6	5.16071
221227	0	0.428571
225227	2	2.42857
227227	1	0.285714
221229	0	0.428571
225229	2	2.42857
227229	0	0.571429
229229	1	0.285714
ChiSquare	10.0411
DF	6
Prob	0.12293	ns
Pop	Eriebluffs
Locus	AT58
Summary
Genotype	#Observed	#Expected
102102	0	0.160714
102104	0	0.75
104104	2	0.875
102106	3	0.857143
104106	1	2
106106	1	1.14286
102110	0	1.07143
104110	2	2.5
106110	2	2.85714
110110	3	1.78571
ChiSquare	10.4864
DF	6
Prob	0.105606	ns
Pop	Eriebluffs
Locus	AT32
Summary
Genotype	#Observed	#Expected
9696	0	0.0178571
96102	1	0.928571
102102	12	12.0714
96105	0	0.0357143
102105	1	0.928571
105105	0	0.0178571
ChiSquare	0.0828402
DF	3
Prob	0.993814	ns
Summary by locus for Eriebluffs
Locus	ChiSquare	DF	Prob
AT04	0.661626	3	0.882191	ns
AT55	10.0411	6	0.12293	ns
AT58	10.4864	6	0.105606	ns
AT32	0.0828402	3	0.993814	ns
Holt at AT04 is monomorphic!
Pop	Holt
Locus	AT55
Summary
Genotype	#Observed	#Expected
225225	0	0.0192308
225229	1	0.961538
229229	12	12.0192
ChiSquare	0.0208
DF	1
Prob	0.885325	ns
Pop	Holt
Locus	AT58
Summary
Genotype	#Observed	#Expected
104104	12	12.0192
104106	1	0.961538
106106	0	0.0192308
ChiSquare	0.0208
DF	1
Prob	0.885325	ns
Pop	Holt
Locus	AT32
Summary
Genotype	#Observed	#Expected
102102	10	10.1731
102105	3	2.65385
105105	0	0.173077
ChiSquare	0.221172
DF	1
Prob	0.638148	ns
Summary by locus for Holt
Locus	ChiSquare	DF	Prob
AT04	0.661626	3	0.882191	ns
AT55	0.0208	1	0.885325	ns
AT58	0.0208	1	0.885325	ns
AT32	0.221172	1	0.638148	ns
Pop	Indiancreek
Locus	AT04
Summary
Genotype	#Observed	#Expected
111111	0	0.480769
111114	5	3.46154
114114	5	6.23077
111117	0	0.576923
114117	3	2.07692
117117	0	0.173077
ChiSquare	2.5679
DF	3
Prob	0.463145	ns
Pop	Indiancreek
Locus	AT55
Summary
Genotype	#Observed	#Expected
225225	11	11.0769
225229	2	1.84615
229229	0	0.0769231
ChiSquare	0.0902778
DF	1
Prob	0.763824	ns
Pop	Indiancreek
Locus	AT58
Summary
Genotype	#Observed	#Expected
102102	0	0.307692
102104	2	1.69231
104104	3	2.32692
102106	2	1.69231
104106	3	4.65385
106106	3	2.32692
ChiSquare	1.39669
DF	3
Prob	0.70631	ns
Pop	Indiancreek
Locus	AT32
Summary
Genotype	#Observed	#Expected
102102	9	8.48077
102105	3	4.03846
105105	1	0.480769
ChiSquare	0.859592
DF	1
Prob	0.353853	ns
Summary by locus for Indiancreek
Locus	ChiSquare	DF	Prob
AT04	2.5679	3	0.463145	ns
AT55	0.0902778	1	0.763824	ns
AT58	1.39669	3	0.70631	ns
AT32	0.859592	1	0.353853	ns
Masondixon at AT04 is monomorphic!
Masondixon at AT55 is monomorphic!
Masondixon at AT58 is monomorphic!
Masondixon at AT32 is monomorphic!
Summary by locus for Masondixon
Locus	ChiSquare	DF	Prob
AT04	2.5679	3	0.463145	ns
AT55	0.0902778	1	0.763824	ns
AT58	1.39669	3	0.70631	ns
AT32	0.859592	1	0.353853	ns
Pop	Millerswoods
Locus	AT04
Summary
Genotype	#Observed	#Expected
111111	0	0.0666667
111114	2	1.53333
114114	8	8.81667
111117	0	0.333333
114117	5	3.83333
117117	0	0.416667
ChiSquare	1.38941
DF	3
Prob	0.708018	ns
Pop	Millerswoods
Locus	AT55
Summary
Genotype	#Observed	#Expected
221221	1	0.416667
221223	0	0.166667
223223	0	0.0166667
221225	2	3.16667
223225	1	0.633333
225225	8	6.01667
221227	0	0.666667
223227	0	0.133333
225227	0	2.53333
227227	2	0.266667
221229	1	0.166667
223229	0	0.0333333
225229	0	0.633333
227229	0	0.133333
229229	0	0.0166667
ChiSquare	21.8792
DF	10
Prob	0.0157318	*
Pop	Millerswoods
Locus	AT58
Summary
Genotype	#Observed	#Expected
102102	3	2.4
102104	4	6
104104	5	3.75
102106	0	0.4
104106	1	0.5
106106	0	0.0166667
102110	2	0.8
104110	0	1
106110	0	0.0666667
110110	0	0.0666667
ChiSquare	5.08333
DF	6
Prob	0.53317	ns
Millerswoods at AT32 is monomorphic!
Summary by locus for Millerswoods
Locus	ChiSquare	DF	Prob
AT04	1.38941	3	0.708018	ns
AT55	21.8792	10	0.0157318	*
AT58	5.08333	6	0.53317	ns
AT32	0.859592	1	0.353853	ns
Pop	ThePurchase
Locus	AT04
Summary
Genotype	#Observed	#Expected
111111	0	0.9
111114	6	4.2
114114	4	4.9
ChiSquare	1.83673
DF	1
Prob	0.175334	ns
Pop	ThePurchase
Locus	AT55
Summary
Genotype	#Observed	#Expected
223223	5	3.025
223225	1	2.75
225225	2	0.625
223227	0	2.2
225227	0	1
227227	2	0.4
ChiSquare	15.0281
DF	3
Prob	0.00179279	**
Pop	ThePurchase
Locus	AT58
Summary
Genotype	#Observed	#Expected
104104	1	0.9
104106	3	3
106106	3	2.5
104108	0	0.9
106108	1	1.5
108108	1	0.225
104110	1	0.3
106110	0	0.5
108110	0	0.15
110110	0	0.025
ChiSquare	6.15556
DF	6
Prob	0.405992	ns
Pop	ThePurchase
Locus	AT32
Summary
Genotype	#Observed	#Expected
102102	5	3.025
102105	1	4.95
105105	4	2.025
ChiSquare	6.36772
DF	1
Prob	0.0116215	*
Summary by locus for ThePurchase
Locus	ChiSquare	DF	Prob
AT04	1.83673	1	0.175334	ns
AT55	15.0281	3	0.00179279	**
AT58	6.15556	6	0.405992	ns
AT32	6.36772	1	0.0116215	*
Pop	Quakertown
Locus	AT04
Summary
Genotype	#Observed	#Expected
111111	0	0.0166667
111114	1	0.966667
114114	14	14.0167
ChiSquare	0.0178359
DF	1
Prob	0.893758	ns
Pop	Quakertown
Locus	AT55
Summary
Genotype	#Observed	#Expected
229229	14	13.0667
229231	0	1.86667
231231	1	0.0666667
ChiSquare	15
DF	1
Prob	0.000107511	***
Quakertown at AT58 is monomorphic!
Pop	Quakertown
Locus	AT32
Summary
Genotype	#Observed	#Expected
102102	8	6.01667
102105	3	6.96667
105105	4	2.01667
ChiSquare	4.86287
DF	1
Prob	0.0274407	*
Summary by locus for Quakertown
Locus	ChiSquare	DF	Prob
AT04	0.0178359	1	0.893758	ns
AT55	15	1	0.000107511	***
AT58	6.15556	6	0.405992	ns
AT32	4.86287	1	0.0274407	*
Pop	Roadprongtrail
Locus	AT04
Summary
Genotype	#Observed	#Expected
111111	3	4.05
111114	12	9.9
114114	5	6.05
ChiSquare	0.899908
DF	1
Prob	0.342806	ns
Pop	Roadprongtrail
Locus	AT55
Summary
Genotype	#Observed	#Expected
223223	7	5
223225	1	4
225225	3	0.8
223227	1	2
225227	1	0.8
227227	1	0.2
223229	3	3.5
225229	0	1.4
227229	0	0.7
229229	2	0.6125
223237	1	0.5
225237	0	0.2
227237	0	0.1
229237	0	0.175
237237	0	0.0125
ChiSquare	19.152
DF	10
Prob	0.0383735	*
Pop	Roadprongtrail
Locus	AT58
Summary
Genotype	#Observed	#Expected
104104	2	0.3125
104106	0	1.125
106106	4	1.0125
104108	1	1.75
106108	0	3.15
108108	6	2.45
104110	0	1
106110	1	1.8
108110	1	2.8
110110	3	0.8
104112	0	0.25
106112	0	0.45
108112	0	0.7
110112	0	0.4
112112	1	0.05
104116	0	0.25
106116	0	0.45
108116	0	0.7
110116	0	0.4
112116	0	0.1
116116	1	0.05
ChiSquare	76.0305
DF	15
Prob	3.68622e-10	***
Pop	Roadprongtrail
Locus	AT32
Summary
Genotype	#Observed	#Expected
102102	15	14.45
102105	4	5.1
105105	1	0.45
ChiSquare	0.930411
DF	1
Prob	0.334756	ns
Summary by locus for Roadprongtrail
Locus	ChiSquare	DF	Prob
AT04	0.899908	1	0.342806	ns
AT55	19.152	10	0.0383735	*
AT58	76.0305	15	3.68622e-10	***
AT32	0.930411	1	0.334756	ns
Pop	Slatyfork
Locus	AT04
Summary
Genotype	#Observed	#Expected
111111	0	0.285714
111114	4	3.42857
114114	10	10.2857
ChiSquare	0.388889
DF	1
Prob	0.532884	ns
Pop	Slatyfork
Locus	AT55
Summary
Genotype	#Observed	#Expected
221221	2	0.875
221225	2	3.5
225225	6	3.5
221227	0	0.25
225227	0	0.5
227227	0	0.0178571
221229	1	1.25
225229	0	2.5
227229	0	0.178571
229229	2	0.446429
221235	0	0.25
225235	0	0.5
227235	1	0.0357143
229235	0	0.178571
235235	0	0.0178571
ChiSquare	39.76
DF	10
Prob	1.86754e-05	***
Pop	Slatyfork
Locus	AT58
Summary
Genotype	#Observed	#Expected
104104	1	0.285714
104106	2	2.71429
106106	7	6.44643
104110	0	0.714286
106110	3	3.39286
110110	1	0.446429
ChiSquare	3.46742
DF	3
Prob	0.325012	ns
Pop	Slatyfork
Locus	AT32
Summary
Genotype	#Observed	#Expected
9696	0	0.0178571
96102	1	0.642857
102102	5	5.78571
96105	0	0.321429
102105	7	5.78571
105105	1	1.44643
ChiSquare	1.03704
DF	3
Prob	0.792291	ns
Summary by locus for Slatyfork
Locus	ChiSquare	DF	Prob
AT04	0.388889	1	0.532884	ns
AT55	39.76	10	1.86754e-05	***
AT58	3.46742	3	0.325012	ns
AT32	1.03704	3	0.792291	ns
Pop	Taterhill
Locus	AT04
Summary
Genotype	#Observed	#Expected
111111	0	0.0416667
111114	2	1.91667
114114	22	22.0417
ChiSquare	0.0453686
DF	1
Prob	0.831328	ns
Pop	Taterhill
Locus	AT55
Summary
Genotype	#Observed	#Expected
221221	12	10.0104
221225	0	2.58333
225225	2	0.166667
221227	2	5.16667
225227	0	0.666667
227227	3	0.666667
221229	5	3.22917
225229	0	0.416667
227229	0	0.833333
229229	0	0.260417
ChiSquare	36.4011
DF	6
Prob	2.30339e-06	***
Pop	Taterhill
Locus	AT58
Summary
Genotype	#Observed	#Expected
106106	4	1.5
106108	3	6.75
108108	10	7.59375
106110	0	0.5
108110	0	1.125
110110	1	0.0416667
106112	1	1.25
108112	2	2.8125
110112	0	0.208333
112112	1	0.260417
106114	0	0.5
108114	2	1.125
110114	0	0.0833333
112114	0	0.208333
114114	0	0.0416667
ChiSquare	34.7865
DF	10
Prob	0.000135783	***
Taterhill at AT32 is monomorphic!
Summary by locus for Taterhill
Locus	ChiSquare	DF	Prob
AT04	0.0453686	1	0.831328	ns
AT55	36.4011	6	2.30339e-06	***
AT58	34.7865	10	0.000135783	***
AT32	1.03704	3	0.792291	ns
Pop	Taylorhollow
Locus	AT04
Summary
Genotype	#Observed	#Expected
111111	0	0.0178571
111114	1	0.964286
114114	13	13.0179
ChiSquare	0.0192044
DF	1
Prob	0.889782	ns
Pop	Taylorhollow
Locus	AT55
Summary
Genotype	#Observed	#Expected
221221	13	12.0714
221223	0	1.85714
223223	1	0.0714286
ChiSquare	14
DF	1
Prob	0.000182811	***
Pop	Taylorhollow
Locus	AT58
Summary
Genotype	#Observed	#Expected
100100	11	11.1607
100110	3	2.67857
110110	0	0.160714
ChiSquare	0.2016
DF	1
Prob	0.653432	ns
Pop	Taylorhollow
Locus	AT32
Summary
Genotype	#Observed	#Expected
9696	4	4.01786
96102	7	6.96429
102102	3	3.01786
ChiSquare	0.000368179
DF	1
Prob	0.984691	ns
Summary by locus for Taylorhollow
Locus	ChiSquare	DF	Prob
AT04	0.0192044	1	0.889782	ns
AT55	14	1	0.000182811	***
AT58	0.2016	1	0.653432	ns
AT32	0.000368179	1	0.984691	ns
Pop	Westfork
Locus	AT04
Summary
Genotype	#Observed	#Expected
114114	11	11.0769
114117	2	1.84615
117117	0	0.0769231
ChiSquare	0.0902778
DF	1
Prob	0.763824	ns
Pop	Westfork
Locus	AT55
Summary
Genotype	#Observed	#Expected
221221	0	0.0769231
221225	1	0.923077
225225	4	2.76923
221229	1	0.923077
225229	3	5.53846
229229	4	2.76923
ChiSquare	2.34722
DF	3
Prob	0.503535	ns
Pop	Westfork
Locus	AT58
Summary
Genotype	#Observed	#Expected
102102	2	2.32692
102104	3	2.96154
104104	1	0.942308
102106	4	3.38462
104106	2	2.15385
106106	1	1.23077
ChiSquare	0.216109
DF	3
Prob	0.974948	ns
Westfork at AT32 is monomorphic!
Summary by locus for Westfork
Locus	ChiSquare	DF	Prob
AT04	0.0902778	1	0.763824	ns
AT55	2.34722	3	0.503535	ns
AT58	0.216109	3	0.974948	ns
AT32	0.000368179	1	0.984691	ns
Pop	Worldsend
Locus	AT04
Summary
Genotype	#Observed	#Expected
114114	9	9.44643
114117	5	4.10714
117117	0	0.446429
ChiSquare	0.661626
DF	1
Prob	0.415987	ns
Pop	Worldsend
Locus	AT55
Summary
Genotype	#Observed	#Expected
221221	4	1.44643
221223	1	1.60714
223223	0	0.446429
221227	0	2.25
223227	0	1.25
227227	3	0.875
221229	0	0.642857
223229	0	0.357143
227229	0	0.5
229229	1	0.0714286
221231	0	1.28571
223231	3	0.714286
227231	1	1
229231	0	0.285714
231231	0	0.285714
221235	0	0.321429
223235	1	0.178571
227235	0	0.25
229235	0	0.0714286
231235	0	0.142857
235235	0	0.0178571
ChiSquare	41.1697
DF	15
Prob	0.000301289	***
Pop	Worldsend
Locus	AT58
Summary
Genotype	#Observed	#Expected
104104	13	12.0714
104108	0	0.928571
108108	0	0.0178571
104110	0	0.928571
108110	1	0.0357143
110110	0	0.0178571
ChiSquare	28
DF	3
Prob	3.63204e-06	***
Pop	Worldsend
Locus	AT32
Summary
Genotype	#Observed	#Expected
102102	3	2.57143
102105	6	6.85714
105105	5	4.57143
ChiSquare	0.21875
DF	1
Prob	0.639994	ns
Summary by locus for Worldsend
Locus	ChiSquare	DF	Prob
AT04	0.661626	1	0.415987	ns
AT55	41.1697	15	0.000301289	***
AT58	28	3	3.63204e-06	***
AT32	0.21875	1	0.639994	ns
Pop	Yahooholler
Locus	AT04
Summary
Genotype	#Observed	#Expected
111111	0	0.520833
111114	3	3.54167
114114	7	6.02083
111117	2	0.416667
114117	0	1.41667
117117	0	0.0833333
ChiSquare	8.27958
DF	3
Prob	0.0405735	*
Pop	Yahooholler
Locus	AT55
Summary
Genotype	#Observed	#Expected
225225	4	2.52083
225229	3	5.95833
229229	5	3.52083
ChiSquare	2.95819
DF	1
Prob	0.0854436	ns
Pop	Yahooholler
Locus	AT58
Summary
Genotype	#Observed	#Expected
102102	3	1.33333
102104	1	0.333333
104104	0	0.0208333
102106	1	5
104106	0	0.625
106106	7	4.6875
ChiSquare	8.40333
DF	3
Prob	0.0383716	*
Pop	Yahooholler
Locus	AT32
Summary
Genotype	#Observed	#Expected
9696	3	1.02083
96102	1	4.95833
102102	8	6.02083
ChiSquare	7.64776
DF	1
Prob	0.00568427	**
Summary by locus for Yahooholler
Locus	ChiSquare	DF	Prob
AT04	8.27958	3	0.0405735	*
AT55	2.95819	1	0.0854436	ns
AT58	8.40333	3	0.0383716	*
AT32	7.64776	1	0.00568427	**
Pop	EaglecreekUN1
Locus	AT04
Summary
Genotype	#Observed	#Expected
111111	0	1.23077
111114	8	4.92308
114114	3	4.92308
111117	0	0.615385
114117	2	1.23077
117117	0	0.0769231
ChiSquare	5.07812
DF	3
Prob	0.166165	ns
Pop	EaglecreekUN1
Locus	AT55
Summary
Genotype	#Observed	#Expected
221221	5	5.55769
221225	1	1.96154
225225	1	0.173077
221227	3	1.96154
225227	0	0.346154
227227	0	0.173077
221229	3	1.96154
225229	0	0.346154
227229	0	0.346154
229229	0	0.173077
ChiSquare	6.96232
DF	6
Prob	0.324346	ns
Pop	EaglecreekUN1
Locus	AT58
Summary
Genotype	#Observed	#Expected
100100	0	0.0769231
100104	2	0.692308
104104	2	1.55769
100108	0	0.846154
104108	0	3.80769
108108	5	2.32692
100110	0	0.307692
104110	3	1.38462
108110	1	1.69231
110110	0	0.307692
ChiSquare	13.1804
DF	6
Prob	0.0402591	*
Pop	EaglecreekUN1
Locus	AT32
Summary
Genotype	#Observed	#Expected
9393	3	0.692308
9396	0	0.230769
9696	0	0.0192308
93102	0	4.38462
96102	1	0.730769
102102	9	6.94231
ChiSquare	13.036
DF	3
Prob	0.00455937	**
Summary by locus for EaglecreekUN1
Locus	ChiSquare	DF	Prob
AT04	5.07812	3	0.166165	ns
AT55	6.96232	6	0.324346	ns
AT58	13.1804	6	0.0402591	*
AT32	13.036	3	0.00455937	**
Key: ns=not significant, * P<0.05, ** P<0.01, *** P<0.001
Warning! Results should be treated with caution given some samples sizes < 50 (see Hedrick 2000).
Warning! Results should be treated with caution given that expected numbers are < 5 in some classes (see Hedrick 2000).

## Sheet: HWS
Summary of Chi-Square Tests for Hardy-Weinberg Equilibrium
Data Sheet	Allium
Data Title
No. Loci	4
No. Samples	562
No. Pops.	38
Pop	Locus	DF	ChiSq	Prob	Signif
9755MDL	AT04	1	17	3.73798e-05	***
9755MDL	AT55	1	2.95139	0.0858038	ns
9755MDL	AT58	1	17	3.73798e-05	***
9755MDL	AT32	Monomorphic
9790MDL	AT04	1	2.7551	0.0969446	ns
9790MDL	AT55	6	11.4844	0.0745112	ns
9790MDL	AT58	Monomorphic
9790MDL	AT32	Monomorphic
Bath	AT04	1	14	0.000182811	***
Bath	AT55	Monomorphic
Bath	AT58	Monomorphic
Bath	AT32	Monomorphic
Cedarcreek	AT04	1	13.4321	0.000247355	***
Cedarcreek	AT55	1	17	3.73798e-05	***
Cedarcreek	AT58	1	17	3.73798e-05	***
Cedarcreek	AT32	1	17	3.73798e-05	***
ChisagoAB	AT04	1	16	6.33425e-05	***
ChisagoAB	AT55	Monomorphic
ChisagoAB	AT58	Monomorphic
ChisagoAB	AT32	Monomorphic
EaglecreekAB2	AT04	1	2.7551	0.0969446	ns
EaglecreekAB2	AT55	6	23.4014	0.000672616	***
EaglecreekAB2	AT58	1	4.86287	0.0274407	*
EaglecreekAB2	AT32	Monomorphic
EnlowforkAB	AT04	1	5.79882	0.016037	*
EnlowforkAB	AT55	1	2.22222	0.136037	ns
EnlowforkAB	AT58	Monomorphic
EnlowforkAB	AT32	Monomorphic
Fernhollow	AT04	1	15	0.000107511	***
Fernhollow	AT55	1	15	0.000107511	***
Fernhollow	AT58	Monomorphic
Fernhollow	AT32	Monomorphic
Mingocreek	AT04	1	4.32099	0.0376451	*
Mingocreek	AT55	1	0.0828402	0.773485	ns
Mingocreek	AT58	Monomorphic
Mingocreek	AT32	Monomorphic
Ryerson	AT04	1	5.0277	0.024945	*
Ryerson	AT55	3	1.98347	0.575844	ns
Ryerson	AT58	3	15.0206	0.00179915	**
Ryerson	AT32	Monomorphic
SettlercabinAB	AT04	1	16	6.33425e-05	***
SettlercabinAB	AT55	3	16	0.00113398	**
SettlercabinAB	AT58	Monomorphic
SettlercabinAB	AT32	Monomorphic
Walkerpark	AT04	1	12.4567	0.000416485	***
Walkerpark	AT55	Monomorphic
Walkerpark	AT58	Monomorphic
Walkerpark	AT32	Monomorphic
Whiteoakpark	AT04	1	10	0.0015654	**
Whiteoakpark	AT55	3	10	0.0185661	*
Whiteoakpark	AT58	Monomorphic
Whiteoakpark	AT32	Monomorphic
9759MDL	AT04	Monomorphic
9759MDL	AT55	1	14	0.000182811	***
9759MDL	AT58	Monomorphic
9759MDL	AT32	Monomorphic
9770MDL	AT04	1	8.33	0.00389957	**
9770MDL	AT55	1	3.19222	0.0739894	ns
9770MDL	AT58	3	4.45621	0.216229	ns
9770MDL	AT32	1	1.60947	0.204567	ns
9776MDL	AT04	1	16	6.33425e-05	***
9776MDL	AT55	1	16	6.33425e-05	***
9776MDL	AT58	3	5.76	0.123889	ns
9776MDL	AT32	3	1.2544	0.739989	ns
ANF	AT04	1	0.661626	0.415987	ns
ANF	AT55	6	15.2517	0.0183867	*
ANF	AT58	6	5.87994	0.436773	ns
ANF	AT32	3	0.661626	0.882191	ns
ChisagoAT	AT04	Monomorphic
ChisagoAT	AT55	Monomorphic
ChisagoAT	AT58	1	11	0.000911119	***
ChisagoAT	AT32	Monomorphic
Danville	AT04	1	1.01732	0.313157	ns
Danville	AT55	6	7.7471	0.257223	ns
Danville	AT58	1	0.0192044	0.889782	ns
Danville	AT32	1	0.0192044	0.889782	ns
EaglecreekAT2	AT04	1	9.55102	0.00199838	**
EaglecreekAT2	AT55	3	12.4594	0.00596437	**
EaglecreekAT2	AT58	6	10.1701	0.11767	ns
EaglecreekAT2	AT32	Monomorphic
EaglecreekAT1	AT04	1	6.99111	0.00819155	**
EaglecreekAT1	AT55	3	13.0246	0.00458376	**
EaglecreekAT1	AT58	6	3.27823	0.773203	ns
EaglecreekAT1	AT32	Monomorphic
EnlowforkNorthAT	AT04	1	9.67901	0.00186385	**
EnlowforkNorthAT	AT55	1	16	6.33425e-05	***
EnlowforkNorthAT	AT58	Monomorphic
EnlowforkNorthAT	AT32	Monomorphic
Equinunk	AT04	1	1.04132	0.307514	ns
Equinunk	AT55	3	12.6868	0.00536521	**
Equinunk	AT58	1	1.26	0.261651	ns
Equinunk	AT32	Monomorphic
Eriebluffs	AT04	3	0.661626	0.882191	ns
Eriebluffs	AT55	6	10.0411	0.12293	ns
Eriebluffs	AT58	6	10.4864	0.105606	ns
Eriebluffs	AT32	3	0.0828402	0.993814	ns
Holt	AT04	Monomorphic
Holt	AT55	1	0.0208	0.885325	ns
Holt	AT58	1	0.0208	0.885325	ns
Holt	AT32	1	0.221172	0.638148	ns
Indiancreek	AT04	3	2.5679	0.463145	ns
Indiancreek	AT55	1	0.0902778	0.763824	ns
Indiancreek	AT58	3	1.39669	0.70631	ns
Indiancreek	AT32	1	0.859592	0.353853	ns
Masondixon	AT04	Monomorphic
Masondixon	AT55	Monomorphic
Masondixon	AT58	Monomorphic
Masondixon	AT32	Monomorphic
Millerswoods	AT04	3	1.38941	0.708018	ns
Millerswoods	AT55	10	21.8792	0.0157318	*
Millerswoods	AT58	6	5.08333	0.53317	ns
Millerswoods	AT32	Monomorphic
ThePurchase	AT04	1	1.83673	0.175334	ns
ThePurchase	AT55	3	15.0281	0.00179279	**
ThePurchase	AT58	6	6.15556	0.405992	ns
ThePurchase	AT32	1	6.36772	0.0116215	*
Quakertown	AT04	1	0.0178359	0.893758	ns
Quakertown	AT55	1	15	0.000107511	***
Quakertown	AT58	Monomorphic
Quakertown	AT32	1	4.86287	0.0274407	*
Roadprongtrail	AT04	1	0.899908	0.342806	ns
Roadprongtrail	AT55	10	19.152	0.0383735	*
Roadprongtrail	AT58	15	76.0305	3.68622e-10	***
Roadprongtrail	AT32	1	0.930411	0.334756	ns
Slatyfork	AT04	1	0.388889	0.532884	ns
Slatyfork	AT55	10	39.76	1.86754e-05	***
Slatyfork	AT58	3	3.46742	0.325012	ns
Slatyfork	AT32	3	1.03704	0.792291	ns
Taterhill	AT04	1	0.0453686	0.831328	ns
Taterhill	AT55	6	36.4011	2.30339e-06	***
Taterhill	AT58	10	34.7865	0.000135783	***
Taterhill	AT32	Monomorphic
Taylorhollow	AT04	1	0.0192044	0.889782	ns
Taylorhollow	AT55	1	14	0.000182811	***
Taylorhollow	AT58	1	0.2016	0.653432	ns
Taylorhollow	AT32	1	0.000368179	0.984691	ns
Westfork	AT04	1	0.0902778	0.763824	ns
Westfork	AT55	3	2.34722	0.503535	ns
Westfork	AT58	3	0.216109	0.974948	ns
Westfork	AT32	Monomorphic
Worldsend	AT04	1	0.661626	0.415987	ns
Worldsend	AT55	15	41.1697	0.000301289	***
Worldsend	AT58	3	28	3.63204e-06	***
Worldsend	AT32	1	0.21875	0.639994	ns
Yahooholler	AT04	3	8.27958	0.0405735	*
Yahooholler	AT55	1	2.95819	0.0854436	ns
Yahooholler	AT58	3	8.40333	0.0383716	*
Yahooholler	AT32	1	7.64776	0.00568427	**
EaglecreekUN1	AT04	3	5.07812	0.166165	ns
EaglecreekUN1	AT55	6	6.96232	0.324346	ns
EaglecreekUN1	AT58	6	13.1804	0.0402591	*
EaglecreekUN1	AT32	3	13.036	0.00455937	**
Key: ns=not significant, * P<0.05, ** P<0.01, *** P<0.001

## Sheet: Null alleles tests
$null.allele.freq$summary2 AT04 AT55 AT58 AT32 Observed
frequency -0.07012550 0.4190467 0.4401720 0.4354639 Median frequency
-0.07092035 0.4183531 0.4383392 0.4351850 2.5th percentile -0.09027437
0.3799364 0.4008918 0.3993270 97.5th percentile -0.05154888 0.4575320
0.4782761 0.4692824
From the manual
The function returns a list with two main components: homozygotes and
null.allele.freq. Homozygotes contains the output of the first part of
the analysis: determining the observed number of homozygotes for allele
at each locus (homozygotes$observed), generating a distribution of the
expected number of homozygotes for each allele at each locus
(homozygotes$bootstrap) based upond the observed allele frequencies at a
locus, and producing a summary table given the probability of observing
the number of homozygotes (homozygotes$probability.obs).
null.allele.freq list contains summary tables of the null allele
frequency estimates based upon the forumulas of Chakraborty et al.
(1994) (summary1), and Brookfield (1996) (summary2). For each summary
table, the observed frequency is the null allele frequency determined
from the observed heterozygosity and homozygosity at a locus. The
median, 2.5th, and 97.5th percentiles are from bootstrap estimates of
null allele frequencies obtained by resampling the individual genotypes
from the original genind object.
Brookfield (1996) provides a brief discussion on which estimator should
be used. In summary, it was recommended that Chakraborty et al. (1994)'s
method (e.g. summary1) be used if there are individuals with no bands at
a locus seen, but they are discounted as possible artefacts. If all
individuals have one or more bands at a locus then Brookfield (1996)'s
method (e.g. summary2) should be used.
