# Supplementary material for: New microsatellite markers distinguish two species of ramps (Allium tricoccum Aiton Complex, Amaryllidaceae) and show variation in clonality and genetic diversity between species and among populations
Source: PLoS One. 2025 Oct 8;20(10):e0332086. doi: 10.1371/journal.pone.0332086 (PMC12507257; doi:10.1371/journal.pone.0332086)
Supplement: S3 Table — (XLSX) [file pone.0332086.s008.xlsx]

## Sheet: LD tests table
S3 Table Linkage disequlibrium (LD) summary for each collection for both clone-corrected and non-clone-corrected data
	Clone-corrected			Non-clone-corrected
Collection	N	rbar	p-value	N	rbar	p
9755	3	-0.5	0.957	17	0.122	0.041
9770	9	-0.131	0.984	17	0.0209	0.282
9776	6	0.0289	0.319	16	0.386	0.001
9790	5	-0.272	0.885	15	0.0766	0.242
ANF	14	0.000112	0.489	14	0.000112	0.478
CC	3	0.167	0.275	17	0.645	0.001
DV	12	0.0226	0.296	14	0.043	0.209
EB	13	0.0138	0.373	14	0.029	0.254
ECB2	9	0.0684	0.204	15	0.198	0.008
ECT1	8	-0.0322	0.518	13	0.0596	0.223
ECT2	7	-0.109	0.744	13	-0.0525	0.676
ECUN	9	-0.0153	0.52	13	0.13	0.03
EFB	4	-0.5	1	20	-0.00447	0.402
EFT	3	-0.5	1	16	-0.0894	0.654
EQ	10	-0.153	0.982	14	-0.533	0.778
H	4	-0.333	1	13	-0.109	1
IC	12	-0.00471	0.493	13	-0.0135	0.531
MC	4	-0.5	1	14	0.0729	0.321
MW	13	-0.121	0.947	15	-0.0838	0.858
PU	9	-0.0318	0.629	10	0.02	0.34
QT	5	-0.156	0.719	15	-0.0697	0.656
RPT	20	-0.00359	0.511	20	-0.00359	0.5
RY	7	-0.112	0.827	15	0.121	0.07
SFT	13	0.0509	0.193	14	0.0414	0.206
TH	6	-0.316	0.855	14	-0.0417	0.689
TRH	16	-0.132	0.975	24	-0.0205	0.602
WE	14	-0.0598	0.851	14	-0.0598	0.857
WF	11	-0.0858	0.828	13	-0.0719	0.805
YH	8	0.105	0.135	12	0.23	0.003
Significant p-values (p<0.05) shown in bold
