# Supplementary material for: New microsatellite markers distinguish two species of ramps (Allium tricoccum Aiton Complex, Amaryllidaceae) and show variation in clonality and genetic diversity between species and among populations
Source: PLoS One. 2025 Oct 8;20(10):e0332086. doi: 10.1371/journal.pone.0332086 (PMC12507257; doi:10.1371/journal.pone.0332086)
Supplement: S2 File — (XLSX) [file pone.0332086.s010.xlsx]

## Sheet: RAMP GENOTYPES
SITE	AT04		AT55		AT58		AT32
	Allele 1	Allele 2	Allele 1	Allele 2	Allele 1	Allele 2	Allele 1	Allele 2
9755	111	114	233	233	108	108	93	93
9755	111	114	233	233	108	108	93	93
9755	111	114	233	233	108	108	93	93
9755	111	114	223	233	108	108	93	93
9755	111	114	223	233	112	112	93	93
9755	111	114	223	233	108	108	93	93
9755	111	114	223	233	112	112	93	93
9755	111	114	223	233	108	108	93	93
9755	111	114	233	233	108	108	93	93
9755	111	114	233	233	108	108	93	93
9755	111	114	233	233	108	108	93	93
9755	111	114	223	233	112	112	93	93
9755	111	114	223	233	112	112	93	93
9755	111	114	233	233	108	108	93	93
9755	111	114	223	233	108	108	93	93
9755	111	114	223	233	108	108	93	93
9755	111	114	223	233	112	112	93	93
9790	111	114	233	235	108	108	93	93
9790	111	114	233	235	108	108	93	93
9790	111	114	233	235	108	108	93	93
9790	111	114	233	235	108	108	93	93
9790	111	111	233	235	108	108	93	93
9790	111	114	233	235	108	108	93	93
9790	111	114	233	233	108	108	93	93
9790	111	114	233	235	108	108	93	93
9790	111	111	233	237	108	108	93	93
9790	111	111	233	235	108	108	93	93
9790	111	111	233	235	108	108	93	93
9790	111	111	223	233	108	108	93	93
9790	111	114	233	235	108	108	93	93
9790	111	114	233	235	108	108	93	93
9790	111	111	233	235	108	108	93	93
B	111	114	-1	-1	108	108	93	93
B	111	114	231	231	108	108	93	93
B	111	114	231	231	108	108	93	93
B	111	114	231	231	108	108	93	93
B	111	114	231	231	108	108	93	93
B	111	114	231	231	108	108	93	93
B	111	114	231	231	108	108	93	93
B	111	114	231	231	108	108	93	93
B	111	114	231	231	108	108	93	93
B	111	114	231	231	108	108	93	93
B	111	114	231	231	108	108	93	93
B	111	114	231	231	108	108	93	93
B	111	114	231	231	108	108	93	93
B	111	114	231	231	108	108	93	93
B	111	114	231	231	108	108	93	93
CC	111	114	221	221	106	106	93	93
CC	111	114	221	221	106	106	93	93
CC	111	114	221	221	106	106	93	93
CC	111	114	221	221	106	106	-1	-1
CC	111	114	221	221	106	106	93	93
CC	111	114	221	221	106	106	93	93
CC	111	114	221	221	106	106	93	93
CC	111	114	221	221	106	106	93	93
CC	111	114	221	221	106	106	93	93
CC	111	114	221	221	106	106	93	93
CC	111	114	221	221	106	106	93	93
CC	111	114	221	221	106	106	102	102
CC	111	114	221	221	106	106	102	102
CC	111	114	221	221	106	106	93	93
CC	111	114	221	221	106	106	-1	-1
CC	111	114	221	221	106	106	93	93
CC	111	114	221	221	106	106	93	93
CC	111	114	221	221	106	106	93	93
CC	114	114	225	225	104	104	102	102
CB	111	114	221	221	106	106	93	93
CB	111	114	221	221	106	106	93	93
CB	111	114	221	221	106	106	93	93
CB	111	114	221	221	106	106	93	93
CB	111	114	221	221	106	106	93	93
CB	111	114	221	221	106	106	93	93
CB	111	114	221	221	106	106	93	93
CB	111	114	221	221	106	106	93	93
CB	111	114	221	221	106	106	93	93
CB	111	114	221	221	106	106	93	93
CB	111	114	221	221	106	106	93	93
CB	111	114	221	221	106	106	93	93
CB	111	114	221	221	106	106	93	93
CB	111	114	221	221	106	106	93	93
CB	111	114	221	221	106	106	93	93
CB	111	114	221	221	106	106	93	93
ECB2	111	114	223	223	104	104	93	93
ECB3	111	111	223	223	104	108	93	93
ECB4	111	114	229	229	108	108	93	93
ECB5	111	114	227	229	108	108	93	93
ECB6	111	111	227	227	108	108	93	93
ECB7	111	114	223	223	104	104	93	93
ECB8	111	114	223	223	108	108	93	93
ECB9	111	111	223	223	104	104	93	93
ECB10	111	111	223	223	104	108	93	93
ECB11	111	111	223	223	104	104	93	93
ECB12	111	111	223	223	104	108	93	93
ECB13	111	114	227	227	108	108	93	93
ECB14	111	114	229	229	108	108	93	93
ECB15	111	114	229	229	108	108	93	93
ECB16	111	114	227	235	108	108	93	93
EF	111	111	229	229	106	106	93	93
EF	111	111	221	229	106	106	93	93
EF	111	111	221	229	106	106	93	93
EF	111	114	229	229	106	106	93	93
EF	111	111	221	229	106	106	93	93
EF	111	111	229	229	106	106	93	93
EF	111	114	221	229	106	106	93	93
EF	111	114	229	229	106	106	93	93
EF	111	114	229	229	106	106	93	93
EF	111	114	221	229	106	106	93	93
EF	111	114	229	229	106	106	93	93
EF	111	114	221	229	106	106	93	93
EF	111	114	221	229	106	106	93	93
EF	111	114	221	229	106	106	93	93
EF	111	114	221	229	106	106	93	93
EF	111	111	221	229	106	106	93	93
EF	111	114	229	229	106	106	93	93
EF	111	114	229	229	106	106	93	93
EF	111	114	229	229	106	106	93	93
EF	111	114	229	229	106	106	93	93
FH	111	114	221	221	106	106	102	102
FH	111	114	221	221	106	106	102	102
FH	111	114	221	221	106	106	102	102
FH	111	114	221	221	106	106	102	102
FH	111	114	221	221	106	106	102	102
FH	111	114	223	223	106	106	102	102
FH	111	114	221	221	106	106	102	102
FH	111	114	221	221	106	106	102	102
FH	111	114	221	221	106	106	102	102
FH	111	114	221	221	106	106	102	102
FH	111	114	221	221	106	106	102	102
FH	111	114	221	221	106	106	102	102
FH	111	114	221	221	106	106	102	102
FH	111	114	221	221	106	106	102	102
FH	111	114	221	221	106	106	102	102
MC	111	114	229	229	106	106	93	93
MC	111	114	229	229	106	106	93	93
MC	111	114	229	229	106	106	93	93
MC	111	114	229	229	106	106	93	93
MC	111	114	229	229	106	106	93	93
MC	111	114	229	229	106	106	93	93
MC	111	114	229	229	106	106	93	93
MC	111	114	229	229	106	106	93	93
MC	114	114	229	229	106	106	93	93
MC	114	114	229	229	106	106	93	93
MC	114	114	221	229	106	106	93	93
MC	114	114	229	229	106	106	93	93
MC	111	114	221	229	106	106	93	93
MC	111	114	229	229	106	106	93	93
RY	111	111	223	231	106	106	93	93
RY	111	114	223	231	106	106	93	93
RY	111	114	231	231	106	106	93	93
RY	111	114	221	231	106	106	93	93
RY	111	114	231	231	106	106	93	93
RY	111	111	231	231	106	106	93	93
RY	111	114	221	231	106	106	93	93
RY	111	114	223	231	106	106	93	93
RY	111	114	231	231	106	106	93	93
RY	111	114	231	231	106	106	93	93
RY	111	111	231	231	106	114	93	93
RY	111	114	231	231	106	106	93	93
RY	111	111	223	231	110	110	93	93
RY	111	114	223	231	106	106	93	93
RY	111	114	223	231	106	106	93	93
SC	111	114	221	231	106	106	93	93
SC	111	114	221	231	106	106	93	93
SC	111	114	221	231	106	106	93	93
SC	111	114	223	231	106	106	93	93
SC	111	114	221	231	106	106	93	93
SC	111	114	221	231	106	106	93	93
SC	111	114	221	231	106	106	93	93
SC	111	114	223	231	106	106	93	93
SC	111	114	221	231	106	106	93	93
SC	111	114	221	231	106	106	93	93
SC	111	114	223	231	106	106	93	93
SC	111	114	221	231	106	106	93	93
SC	111	114	223	231	106	106	93	93
SC	111	114	223	231	106	106	93	93
SC	111	114	223	231	106	106	93	93
SC	111	114	221	231	106	106	93	93
WP	111	114	221	221	106	106	102	102
WP	111	114	221	221	106	106	102	102
WP	111	114	221	221	106	106	102	102
WP	111	114	221	221	106	106	102	102
WP	111	114	221	221	106	106	102	102
WP	111	114	221	221	106	106	102	102
WP	111	114	221	221	106	106	102	102
WP	111	114	221	221	106	106	-1	-1
WP	111	114	221	221	106	106	102	102
WP	111	111	221	221	106	106	102	102
WP	111	114	221	221	106	106	102	102
WP	111	114	221	221	106	106	102	102
WP	111	114	221	221	106	106	102	102
WP	111	114	221	221	106	106	102	102
WP	111	114	221	221	106	106	102	102
WP	111	114	221	221	106	106	102	102
WP	111	114	221	221	106	106	102	102
WOP	111	114	221	231	106	106	93	93
WOP	111	114	221	231	106	106	93	93
WOP	111	114	-1	-1	106	106	93	93
WOP	111	114	223	231	106	106	93	93
WOP	111	114	221	231	106	106	93	93
WOP	111	114	221	231	106	106	93	93
WOP	111	114	221	231	106	106	93	93
WOP	111	114	-1	-1	106	106	93	93
WOP	111	114	221	231	106	106	93	93
WOP	111	114	-1	-1	106	106	93	93
WOP	111	114	-1	-1	106	106	93	93
WOP	111	114	221	231	106	106	93	93
WOP	111	114	223	231	106	106	93	93
WOP	111	114	223	231	106	106	93	93
9759	114	114	225	225	108	108	99	99
9759	114	114	225	225	108	108	99	99
9759	114	114	225	225	108	108	99	99
9759	114	114	225	225	108	108	99	99
9759	114	114	225	225	108	108	99	99
9759	114	114	225	225	108	108	99	99
9759	114	114	225	225	108	108	99	99
9759	114	114	225	225	108	108	99	99
9759	114	114	229	229	108	108	99	99
9759	114	114	225	225	108	108	99	99
9759	114	114	229	229	108	108	99	99
9759	114	114	225	225	108	108	99	99
9759	114	114	225	225	108	108	99	99
9759	114	114	225	225	108	108	99	99
9770	114	114	221	221	106	108	102	102
9770	111	114	221	221	108	110	96	102
9770	111	114	229	229	106	106	102	102
9770	111	114	221	229	106	108	96	102
9770	111	114	221	229	106	108	96	102
9770	111	114	221	221	106	106	102	102
9770	111	114	221	221	106	106	102	102
9770	111	114	221	221	108	110	96	102
9770	111	114	221	221	106	108	96	102
9770	111	114	221	221	108	108	102	102
9770	111	114	221	221	108	110	96	102
9770	114	114	221	229	106	110	102	102
9770	111	114	221	229	106	108	96	102
9770	111	114	229	229	106	108	102	102
9770	114	114	221	221	106	108	102	102
9770	111	114	229	229	106	106	102	102
9770	111	114	221	221	108	110	96	102
9776	111	114	221	221	106	106	99	102
9776	111	114	221	221	106	108	102	102
9776	111	114	221	221	106	106	102	102
9776	111	114	221	221	106	108	102	102
9776	111	114	221	221	106	108	102	102
9776	111	114	229	229	106	110	99	102
9776	111	114	229	229	106	108	102	102
9776	111	114	221	221	106	108	102	102
9776	111	114	229	229	106	110	99	102
9776	111	114	229	229	106	110	99	102
9776	111	114	221	221	106	108	102	102
9776	111	114	221	221	106	108	102	102
9776	111	114	221	221	106	106	99	102
9776	111	114	221	221	106	106	102	105
9776	111	114	221	221	106	108	102	102
9776	111	114	229	229	106	110	99	102
ANF	111	114	229	229	104	106	96	102
ANF	111	114	223	225	104	106	102	102
ANF	114	114	225	229	102	106	102	102
ANF	114	114	225	225	106	106	102	102
ANF	114	114	-1	-1	106	106	102	102
ANF	111	114	229	229	104	104	102	102
ANF	114	114	229	229	102	104	102	102
ANF	111	114	221	229	104	104	102	102
ANF	114	114	225	225	102	106	102	102
ANF	114	114	225	229	106	106	102	102
ANF	114	114	229	229	106	106	99	102
ANF	114	114	221	221	104	110	96	102
ANF	111	114	229	229	102	106	96	102
ANF	114	114	221	221	104	104	96	102
ANF	114	114	223	225	104	104	102	102
CT	114	114	229	229	102	102	99	99
CT	114	114	229	229	102	102	99	99
CT	114	114	229	229	102	102	99	99
CT	114	114	229	229	102	102	99	99
CT	114	114	229	229	102	102	99	99
CT	114	114	229	229	104	104	99	99
CT	114	114	229	229	102	102	99	99
CT	114	114	229	229	104	104	99	99
CT	114	114	229	229	102	102	99	99
CT	114	114	229	229	102	102	99	99
CT	114	114	229	229	102	102	99	99
DV	114	114	225	231	104	104	102	102
DV	114	114	229	231	104	104	102	102
DV	114	114	229	229	104	104	102	102
DV	114	114	221	221	104	104	102	102
DV	114	114	221	225	104	104	102	102
DV	114	117	221	231	104	104	102	102
DV	114	114	221	231	104	104	102	102
DV	114	114	231	231	104	106	102	105
DV	114	117	-1	-1	104	104	102	102
DV	114	114	221	231	104	104	102	102
DV	114	117	229	229	104	104	102	102
DV	117	117	229	231	104	104	102	102
DV	114	114	225	225	104	104	102	102
DV	114	117	221	225	104	104	102	102
DV	114	114	221	231	104	104	102	102
ECT2	111	111	221	221	104	108	102	102
ECT2	111	114	221	221	102	106	102	102
ECT2	111	114	221	221	106	106	102	102
ECT2	111	114	221	221	106	108	102	102
ECT2	111	114	221	221	108	108	102	102
ECT2	111	114	221	221	102	106	102	102
ECT2	111	114	221	221	108	108	102	102
ECT2	111	114	221	221	106	106	102	102
ECT2	111	114	221	229	108	108	102	102
ECT2	111	114	227	229	108	108	102	102
EaglecreekAT2	111	114	221	221	108	108	102	102
EaglecreekAT2	111	114	221	221	106	106	102	102
EaglecreekAT2	111	114	221	221	108	108	102	102
EaglecreekAT2	114	114	221	221	104	108	102	102
EaglecreekAT2	111	114	221	221	108	108	102	102
EaglecreekAT2	114	114	221	221	108	108	102	102
EaglecreekAT2	111	114	221	221	100	108	102	102
EaglecreekAT2	111	114	221	225	108	108	102	102
EaglecreekAT2	111	114	221	221	104	110	102	102
EaglecreekAT2	111	114	221	221	104	108	102	102
EaglecreekAT2	111	114	221	221	108	108	102	102
EaglecreekAT2	111	114	221	221	104	108	102	102
EaglecreekAT2	111	114	235	235	104	104	102	102
EaglecreekAT2	111	114	221	221	108	108	102	102
EaglecreekAT2	111	114	221	221	108	108	102	102
EaglecreekAT2	111	114	221	221	104	108	102	102
EFT	111	114	225	225	108	108	102	102
EFT	111	114	225	225	108	108	102	102
EFT	111	114	225	225	108	108	102	102
EFT	111	114	225	225	108	108	102	102
EFT	111	114	227	227	108	108	102	102
EFT	111	114	225	225	108	108	102	102
EFT	111	114	225	225	108	108	102	102
EFT	111	114	225	225	108	108	102	102
EFT	111	114	225	225	108	108	102	102
EFT	111	114	225	225	108	108	102	102
EFT	114	114	225	225	108	108	102	102
EFT	114	114	225	225	108	108	102	102
EFT	111	114	225	225	108	108	102	102
EFT	111	114	225	225	108	108	102	102
EFT	111	114	225	225	108	108	102	102
EFT	111	114	225	225	108	108	102	102
EQ	114	114	227	229	104	104	102	102
EQ	114	114	229	229	104	104	102	102
EQ	111	114	227	227	104	104	102	102
EQ	114	114	223	225	-1	-1	-1	-1
EQ	111	114	227	227	104	104	102	102
EQ	114	114	227	227	104	106	102	102
EQ	114	114	225	225	104	106	102	102
EQ	114	114	229	229	104	104	102	102
EQ	114	114	227	227	106	106	102	102
EQ	111	114	229	229	104	106	102	102
EQ	111	114	225	229	106	106	102	102
EQ	114	114	225	229	104	106	102	102
EQ	111	114	227	227	104	104	102	102
EQ	111	114	227	227	104	104	102	102
EQ	114	114	225	225	104	104	102	102
EB	114	114	225	227	102	106	102	102
EB	114	114	225	225	104	104	102	102
EB	114	117	225	229	110	110	102	102
EB	114	114	227	227	106	106	102	102
EB	111	114	229	229	110	110	102	102
EB	114	114	221	225	106	110	96	102
EB	114	114	221	221	102	106	102	102
EB	114	114	225	225	104	106	102	105
EB	114	114	225	227	-1	-1	-1	-1
EB	111	114	225	225	104	104	102	102
EB	114	114	225	225	104	110	102	102
EB	114	114	225	227	102	106	102	102
EB	114	114	225	229	106	110	102	102
EB	111	114	225	225	104	110	102	102
EB	111	114	225	225	110	110	102	102
H	114	114	229	229	104	104	102	105
H	114	114	229	229	104	104	102	102
H	114	114	229	229	104	104	102	102
H	114	114	-1	-1	106	106	-1	-1
H	114	114	229	229	104	104	102	102
H	114	114	229	229	104	104	102	102
H	114	114	229	229	104	106	102	102
H	114	114	229	229	104	104	102	105
H	114	114	229	229	104	104	102	102
H	114	114	229	229	104	104	102	105
H	114	114	225	229	104	104	102	102
H	114	114	229	229	-1	-1	-1	-1
H	114	114	229	229	104	104	102	102
H	114	114	229	229	104	104	102	102
H	114	114	229	229	104	104	102	102
IC	111	114	225	229	102	106	102	102
IC	114	114	225	225	106	106	102	102
IC	114	114	225	225	104	104	102	102
IC	114	117	225	225	104	106	102	102
IC	114	114	225	225	102	104	102	102
IC	111	114	225	225	104	106	102	102
IC	111	114	225	225	102	106	102	102
IC	114	114	225	225	102	104	105	105
IC	114	114	225	225	-1	-1	-1	-1
IC	111	114	225	225	104	106	102	105
IC	114	114	225	225	-1	-1	-1	-1
IC	111	114	225	225	104	104	102	102
IC	114	114	225	225	106	106	102	102
IC	114	117	225	225	104	104	102	105
IC	114	117	229	229	-1	-1	102	102
IC	114	117	225	229	106	106	102	105
MD	114	114	225	225	104	104	102	102
MD	114	114	225	225	104	104	102	102
MD	114	114	225	225	104	104	102	102
MD	114	114	225	225	104	104	102	102
MD	114	114	225	225	104	104	102	102
MD	114	114	225	225	104	104	102	102
MD	114	114	225	225	104	104	102	102
MD	114	114	225	225	104	104	102	102
MD	114	114	225	225	104	104	102	102
MD	114	114	225	225	104	104	102	102
MD	114	114	225	225	104	104	102	102
MD	114	114	225	225	104	104	102	102
MD	114	114	225	225	104	104	102	102
MD	114	114	225	225	104	104	102	102
MD	114	114	225	225	104	104	102	102
MD	114	114	225	225	104	104	102	102
MW	114	117	221	225	104	104	102	102
MW	114	114	225	225	104	106	102	102
MW	114	114	221	225	104	104	102	102
MW	114	114	225	225	102	102	102	102
MW	114	114	225	225	102	102	102	102
MW	114	117	225	225	102	110	102	102
MW	114	117	225	225	102	102	102	102
MW	114	114	227	227	102	104	102	102
MW	114	117	227	227	104	104	102	102
MW	114	114	223	225	104	104	102	102
MW	114	117	221	221	102	104	102	102
MW	114	114	-1	-1	104	106	102	102
MW	114	114	221	229	104	104	102	102
MW	111	114	225	225	102	104	102	102
MW	111	114	225	225	102	104	102	102
MW	114	114	225	225	102	110	102	102
PU	114	114	223	223	108	108	105	105
PU	114	114	227	227	106	106	102	102
PU	114	114	227	227	106	106	102	102
PU	111	114	-1	-1	-1	-1	93	102
PU	114	117	-1	-1	106	106	102	105
PU	111	114	225	225	106	108	105	105
PU	114	114	-1	-1	106	108	105	105
PU	114	114	223	225	104	106	105	105
PU	111	114	223	223	104	104	102	102
PU	111	111	-1	-1	106	108	102	102
PU	111	114	225	225	104	110	102	105
PU	111	114	223	223	104	106	102	102
PU	111	114	223	223	106	106	102	102
PU	111	114	223	223	104	106	105	105
QT	114	114	229	229	104	104	105	105
QT	114	114	229	229	104	104	102	102
QT	114	114	229	229	104	104	102	102
QT	114	114	229	229	104	104	102	102
QT	114	114	229	229	104	104	105	105
QT	114	114	231	231	104	104	102	102
QT	114	114	229	229	104	104	105	105
QT	114	114	229	229	104	104	102	105
QT	114	114	229	229	104	104	102	102
QT	114	114	229	229	104	104	102	102
QT	114	114	229	229	104	104	105	105
QT	114	114	229	229	104	104	102	102
QT	114	114	229	229	104	104	102	105
QT	111	114	229	229	104	104	102	105
QT	114	114	229	229	104	104	102	102
RPT	111	111	223	223	108	110	102	102
RPT	114	114	223	223	108	108	102	102
RPT	111	114	225	225	110	110	102	102
RPT	114	114	229	229	106	106	102	102
RPT	111	114	223	223	106	110	102	105
RPT	114	114	223	229	106	106	102	102
RPT	114	114	229	229	108	108	102	102
RPT	111	114	223	223	108	108	102	105
RPT	111	111	223	237	110	110	102	102
RPT	111	114	225	227	108	108	105	105
RPT	111	114	223	227	104	104	102	102
RPT	111	114	227	227	104	108	102	105
RPT	111	114	223	223	110	110	102	102
RPT	111	114	223	225	106	106	102	102
RPT	111	114	223	223	108	108	102	102
RPT	111	111	-1	-1	106	106	102	102
RPT	111	114	223	223	108	108	-1	-1
RPT	111	114	225	225	108	108	102	102
RPT	111	114	-1	-1	106	106	102	102
RPT	114	114	223	223	106	106	102	102
RPT	111	111	225	225	104	104	102	105
RPT	111	114	223	229	116	116	102	102
RPT	111	114	223	229	112	112	102	102
SF	114	117	221	221	106	106	-1	-1
SF	114	114	225	225	106	106	102	105
SF	114	114	221	229	106	106	102	105
SF	111	114	225	225	106	106	102	102
SF	114	114	225	225	106	110	102	102
SF	111	114	227	235	106	106	105	105
SF	114	114	225	225	106	106	102	105
SF	114	114	221	221	106	106	102	105
SF	111	114	229	229	106	106	102	102
SF	114	114	221	225	104	106	96	102
SF	114	114	221	221	106	110	102	105
SF	114	114	225	225	104	104	102	102
SF	111	114	225	225	104	106	102	102
SF	114	114	229	229	110	110	102	105
SF	114	114	221	225	106	110	102	105
TRH	111	114	221	221	108	108	102	102
TRH	114	114	225	225	106	106	102	102
TRH	114	114	227	227	108	108	102	102
TRH	114	114	221	229	108	108	102	102
TRH	111	114	221	227	108	112	102	102
TRH	114	114	221	227	106	112	102	102
TRH	114	114	221	221	106	108	102	102
TRH	114	114	221	221	108	108	102	102
TRH	114	114	225	225	106	106	102	102
TRH	114	114	221	221	106	106	102	102
TRH	114	114	221	221	106	106	102	102
TRH	114	114	221	229	108	108	102	102
TRH	114	114	221	229	108	108	102	102
TRH	114	114	221	221	112	112	102	102
TRH	114	114	221	229	108	108	102	102
TRH	114	114	227	227	106	108	102	102
TRH	114	114	221	221	108	112	102	102
TRH	114	114	227	227	108	114	102	102
TRH	114	114	221	221	108	114	102	102
TRH	114	114	221	229	106	108	102	102
TRH	114	114	221	221	108	108	102	102
TRH	114	114	221	221	108	108	102	102
TRH	114	114	221	221	110	110	102	102
TRH	114	114	221	221	108	108	102	102
TH	114	114	221	221	100	100	96	102
TH	114	114	223	223	100	110	96	102
TH	114	114	221	221	100	100	96	96
TH	114	114	221	221	100	100	96	102
TH	114	114	221	221	100	100	96	102
TH	114	114	221	221	100	110	96	102
TH	114	114	221	221	100	100	102	102
TH	111	114	221	221	100	100	96	102
TH	114	114	221	221	100	100	102	102
TH	114	114	221	221	100	100	102	102
TH	114	114	221	221	100	100	-1	-1
TH	114	114	221	221	100	100	96	96
TH	114	114	221	221	100	100	96	96
TH	114	114	221	221	100	110	96	102
TH	114	114	221	221	100	100	96	96
WF	114	114	221	225	102	104	102	102
WF	114	114	225	229	102	104	102	102
WF	114	114	225	229	106	106	102	102
WF	114	114	225	225	102	102	102	102
WF	114	117	229	229	102	106	102	102
WF	114	114	229	229	102	106	-1	-1
WF	114	117	221	229	102	106	102	102
WF	114	114	225	225	102	106	102	102
WF	114	114	229	229	104	106	102	102
WF	114	114	225	225	102	104	102	102
WF	114	114	225	225	102	106	102	102
WF	114	114	225	229	104	104	102	102
WF	114	114	229	229	102	102	102	102
WF	114	114	229	229	104	106	102	102
WE	114	114	227	227	104	104	105	105
WE	114	114	223	235	104	104	105	105
WE	114	117	227	227	104	104	102	105
WE	114	114	229	229	104	104	102	102
WE	114	114	221	221	104	104	102	105
WE	114	114	227	227	104	104	102	105
WE	114	114	-1	-1	104	104	102	105
WE	114	117	221	221	104	104	102	105
WE	114	114	221	221	104	104	105	105
WE	114	117	-1	-1	104	104	102	105
WE	114	114	223	231	108	110	102	105
WE	114	114	221	223	104	104	105	105
WE	114	117	221	221	104	104	105	105
WE	114	114	223	231	104	104	102	102
WE	114	117	223	231	104	104	102	102
WE	114	117	227	231	104	104	102	105
YH	114	114	225	225	106	106	96	96
YH	114	114	223	225	106	106	-1	-1
YH	114	114	225	229	106	106	102	102
YH	111	117	229	229	102	102	102	102
YH	111	117	229	229	102	102	102	102
YH	111	114	229	229	102	102	102	102
YH	111	114	225	229	102	104	102	102
YH	114	114	225	225	106	106	96	96
YH	114	114	229	229	106	106	102	102
YH	114	114	225	229	106	106	96	102
YH	114	114	229	229	106	106	102	102
YH	114	114	225	225	106	106	96	96
YH	111	114	225	225	102	106	102	102
ECUN	114	114	225	225	104	110	102	102
ECUN	111	114	221	221	104	110	102	102
ECUN	114	117	221	227	108	110	102	102
ECUN	111	114	221	229	108	108	93	93
ECUN	111	114	221	225	100	104	102	102
ECUN	111	114	221	227	108	108	102	102
ECUN	111	114	221	229	108	108	93	93
ECUN	114	114	221	221	104	104	102	102
ECUN	114	117	221	221	100	104	102	102
ECUN	111	114	221	221	104	110	96	102
ECUN	111	114	221	227	108	108	102	102
ECUN	114	114	221	221	104	104	102	102
ECUN	111	114	221	229	108	108	93	93
